# Supplementary material for: A Novel Diagnostic Biomarker, PZP, for Detecting Colorectal Cancer in Type 2 Diabetes Mellitus Patients Identified by Serum-Based Mass Spectrometry
Source: Front Mol Biosci. 2021 Nov 30;8:736272. doi: 10.3389/fmolb.2021.736272 (PMC8670180; doi:10.3389/fmolb.2021.736272)
Supplement: Supplementary file 1 [file Presentation1.ZIP]

Archive with 5 entries (5 files):
- Fig S1.docx
- Fig S2.docx
- Fig S3.docx
- Fig S4.docx
- Tab S1.docx
